# Supplementary material for: Saccades and handedness interact to affect scene memory
Source: PeerJ. 2018 Nov 15;6:e5969. doi: 10.7717/peerj.5969 (PMC6240432; doi:10.7717/peerj.5969)
Supplement: File S1 — Comma-separated table of individual subject measures used in regression analyses. [file peerj-06-5969-s001.csv]

SS Code	Age	Gender	EyeTask	Timing	Handedness LQ	WM % correct	WML5hits	WML5FA	WML5dprime	REC % correct	REChits	RECFA	RECdprime
1	20	F	Fixation	beforeWM	100.0000	95.0000	0.9500	0.0250	3.6048	85.5000	0.7778	0.0495	2.4144
2	25	M	Saccades	beforeWM	100.0000	82.5000	0.7000	0.0500	2.1693	49.0000	0.0101	0.0050	0.2567
3	19	M	Fixation	beforeWM	50.0000	90.0000	0.8500	0.0500	2.6813	67.5000	0.6970	0.3267	0.9647
4	19	M	Fixation	beforeWM	100.0000	97.5000	0.9500	0.0250	3.6048	78.0000	0.6364	0.0396	2.1041
5	21	M	Saccades	beforeWM	100.0000	92.5000	0.9000	0.0250	3.2415	55.5000	0.5556	0.4257	0.3269
6	20	M	Saccades	beforeWM	68.7500	75.0000	0.6000	0.0500	1.8982	59.5000	0.4444	0.2079	0.6739
7	22	F	Saccades	beforeWM	75.0000	87.5000	0.9000	0.1500	2.3180	58.5000	0.4848	0.2772	0.5531
8	19	F	Fixation	beforeWM	100.0000	92.5000	0.9000	0.0250	3.2415	88.0000	0.8788	0.1089	2.4013
9	23	M	Saccades	beforeWM	93.7500	90.0000	0.8500	0.0250	2.9964	60.0000	0.3838	0.1584	0.7056
10	19	M	Fixation	beforeWM	100.0000	87.5000	0.8000	0.0250	2.8016	71.0000	0.6364	0.1683	1.3096
11	18	F	Saccades	beforeWM	100.0000	80.0000	0.6500	0.0500	2.0302	56.5000	0.3939	0.2277	0.4773
12	20	F	Fixation	beforeWM	93.7500	77.5000	0.6500	0.0500	2.0302	60.5000	0.2626	0.0495	1.0144
13	24	F	Saccades	beforeWM	93.7500	97.5000	0.9500	0.0250	3.6048	84.5000	0.7374	0.0495	2.2849
14	19	F	Fixation	beforeWM	100.0000	90.0000	0.8000	0.0250	2.8016	72.0000	0.6263	0.1584	1.3230
15	19	F	Fixation	beforeWM	25.0000	82.5000	0.8500	0.1000	2.3180	73.5000	0.7980	0.2970	1.3674
16	20	F	Saccades	beforeWM	100.0000	70.0000	0.6000	0.0500	1.8982	57.5000	0.5152	0.2673	0.6589
17	25	M	Fixation	beforeWM	-37.5000	77.5000	0.6000	0.0250	2.2133	68.5000	0.3939	0.0297	1.6161
18	24	F	Saccades	beforeWM	100.0000	80.0000	0.8000	0.1500	1.8781	66.0000	0.5354	0.1881	0.9736
19	26	F	Fixation	beforeWM	93.7500	87.5000	0.7500	0.0500	2.3193	61.5000	0.4444	0.1386	0.9469
20	25	F	Saccades	beforeWM	-81.2500	50.0000	0.6000	0.0500	1.8982	48.5000	0.4545	0.4158	0.0984
21	20	F	Saccades	beforeWM	87.5000	92.5000	0.8500	0.0250	2.9964	80.5000	0.8182	0.1980	1.7572
22	18	F	Fixation	beforeWM	100.0000	77.5000	0.6500	0.0250	2.3453	67.5000	0.4646	0.0990	1.1985
23	21	F	Fixation	beforeWM	100.0000	92.5000	0.9750	0.1500	2.9964	73.5000	0.8485	0.3762	1.3453
24	26	F	Saccades	beforeWM	87.5000	92.5000	0.9500	0.0250	3.6048	71.5000	0.6970	0.1881	1.4006
25	25	M	Fixation	beforeWM	100.0000	90.0000	0.9500	0.1000	2.9264	65.5000	0.4040	0.0891	1.1034
26	18	F	Saccades	beforeWM	100.0000	87.5000	0.8500	0.1000	2.3180	73.0000	0.4949	0.0396	1.7426
27	20	F	Fixation	beforeWM	100.0000	95.0000	0.9500	0.0250	3.6048	83.0000	0.8081	0.1188	2.0518
28	18	F	Fixation	beforeWM	100.0000	90.0000	0.9000	0.0500	2.9264	71.5000	0.5354	0.0891	1.4350
29	20	F	Fixation	beforeWM	87.5000	97.5000	0.9500	0.0250	3.6048	75.0000	0.6869	0.1683	1.4478
30	18	F	Saccades	beforeWM	87.5000	90.0000	0.8000	0.0250	2.8016	71.0000	0.5657	0.0792	1.5757
31	21	M	Saccades	beforeWM	87.5000	87.5000	0.9500	0.0500	3.2897	80.5000	0.8687	0.2178	1.8998
32	19	F	Saccades	beforeWM	87.5000	97.5000	0.9750	0.0250	3.9199	83.0000	0.7172	0.0594	2.1342
33	34	F	Saccades	beforeWM	100.0000	87.5000	0.7500	0.0250	2.6345	72.5000	0.5455	0.0891	1.4604
34	24	M	Saccades	beforeWM	81.2500	87.5000	0.8000	0.0500	2.4865	56.5000	0.4141	0.2871	0.3449
35	19	M	Saccades	beforeWM	93.7500	87.5000	0.8500	0.0500	2.6813	58.5000	0.6768	0.4356	0.6207
36	24	F	Fixation	beforeWM	87.5000	80.0000	0.7500	0.1500	1.7109	74.0000	0.6162	0.1188	1.4764
37	19	M	Fixation	beforeWM	100.0000	72.5000	0.7500	0.2000	1.5161	48.5000	0.5253	0.5050	0.0509
38	18	M	Fixation	beforeWM	81.2500	85.0000	0.8500	0.1000	2.3180	67.5000	0.5960	0.2475	0.9252
39	18	F	Saccades	beforeWM	87.5000	57.5000	0.4500	0.2500	0.5488	48.0000	0.4646	0.4455	0.0482
40	18	F	Fixation	beforeWM	87.5000	100.0000	0.9750	0.0250	3.9199	72.5000	0.8384	0.3267	1.4368
41	18	M	Fixation	beforeWM	100.0000	82.5000	0.7500	0.1000	1.9560	75.0000	0.5758	0.0495	1.8407
42	21	M	Saccades	beforeWM	-75.0000	90.0000	0.8000	0.0250	2.8016	62.0000	0.2828	0.0495	1.0752
5a	18	F	Fixation	beforeWM	100.0000	95.0000	0.9000	0.0250	3.2415	83.5000	0.7300	0.0500	2.2577
18a	19	F	Fixation	beforeWM	100.0000	95.0000	0.9500	0.0500	3.2897	85.0000	0.7300	0.0300	2.4936
21a	18	M	Fixation	beforeWM	-12.5000	98.0000	0.9750	0.0500	3.6048	64.0000	0.4700	0.1900	0.8026
24a	18	M	Fixation	beforeWM	56.2500	90.0000	0.9500	0.0500	3.2897	79.5000	0.8200	0.2200	1.6876
33a	21	F	Fixation	beforeWM	100.0000	88.0000	0.8500	0.0500	2.6813	67.0000	0.5500	0.2000	0.9673
34a	20	F	Fixation	beforeWM	50.0000	83.0000	0.7000	0.0500	2.1693	71.0000	0.4700	0.0400	1.6754
48a	38	M	Fixation	beforeWM	68.7500	95.0000	0.9000	0.0250	3.2415	80.0000	0.7300	0.1300	1.7392
51a	20	F	Fixation	beforeWM	68.7500	90.0000	0.9000	0.1000	2.5631	83.0000	0.8800	0.2200	1.9472
53a	18	M	Fixation	beforeWM	100.0000	83.0000	0.7000	0.0500	2.1693	71.0000	0.5200	0.0900	1.3909
58a	23	F	Fixation	beforeWM	81.2500	88.0000	0.8000	0.0250	2.8016	79.0000	0.8100	0.2200	1.6501
65a	18	F	Fixation	beforeWM	100.0000	95.0000	0.9000	0.0250	3.2415	80.0000	0.8400	0.2200	1.7667
74a	20	M	Fixation	beforeWM	100.0000	98.0000	0.9500	0.0250	3.6048	70.5000	0.5500	0.1400	1.2060
10a	19	F	Saccades	beforeWM	100.0000	98.0000	0.9750	0.0500	3.6048	83.5000	0.8000	0.1300	1.9680
11a	18	M	Saccades	beforeWM	87.5000	98.0000	0.9500	0.0250	3.6048	75.0000	0.7300	0.1700	1.5670
12a	21	F	Saccades	beforeWM	100.0000	85.0000	0.7000	0.0250	2.4844	66.5000	0.3900	0.0500	1.3655
16a	18	M	Saccades	beforeWM	68.7500	70.0000	0.6500	0.1500	1.4218	51.0000	0.6300	0.5700	0.1555
19a	22	M	Saccades	beforeWM	68.7500	83.0000	0.7500	0.1000	1.9560	60.5000	0.3600	0.1200	0.8165
27a	19	F	Saccades	beforeWM	62.5000	85.0000	0.7500	0.0250	2.6345	55.0000	0.1900	0.0700	0.5979
37a	20	F	Saccades	beforeWM	100.0000	88.0000	0.9500	0.2000	2.4865	58.5000	0.3600	0.1700	0.5957
41a	18	F	Saccades	beforeWM	87.5000	93.0000	0.8500	0.0250	2.9964	81.5000	0.7000	0.0700	2.0002
52a	19	F	Saccades	beforeWM	100.0000	100.0000	0.9750	0.0250	3.9199	69.5000	0.5700	0.1600	1.1708
62a	24	F	Saccades	beforeWM	43.7500	88.0000	0.8500	0.1000	2.3180	76.0000	0.6200	0.1000	1.5870
71a	23	F	Saccades	beforeWM	75.0000	93.0000	0.9750	0.1000	3.2415	72.5000	0.6200	0.1600	1.2999
9	18	M	Fixation	beforeRec	25.0000	85.0000	0.7500	0.0500	2.3193	65.0000	0.5200	0.2200	0.8223
13	21	F	Fixation	beforeRec	62.5000	80.0000	0.7500	0.0500	2.3193	65.0000	0.4700	0.1200	1.0997
14	18	M	Fixation	beforeRec	81.2500	98.0000	0.9500	0.0250	3.6048	77.5000	0.7000	0.1500	1.5608
17	20	M	Fixation	beforeRec	100.0000	98.0000	0.9500	0.0250	3.6048	80.5000	0.7000	0.0900	1.8652
23	36	F	Fixation	beforeRec	100.0000	98.0000	0.9500	0.0250	3.6048	80.5000	0.9800	0.3700	2.3856
25	19	M	Fixation	beforeRec	100.0000	88.0000	0.8500	0.1000	2.3180	69.0000	0.7400	0.3200	1.1110
44	18	F	Fixation	beforeRec	93.7500	98.0000	0.9500	0.0250	3.6048	70.0000	0.4400	0.0200	1.9028
46	18	M	Fixation	beforeRec	56.2500	93.0000	0.9000	0.0500	2.9264	64.5000	0.3300	0.0400	1.3108
55	20	F	Fixation	beforeRec	93.7500	88.0000	0.8500	0.0500	2.6813	82.0000	0.7500	0.0600	2.2293
56	22	M	Fixation	beforeRec	87.5000	95.0000	0.9500	0.0250	3.6048	70.5000	0.6900	0.2800	1.0787
69	18	M	Fixation	beforeRec	87.5000	93.0000	0.9000	0.0500	2.9264	78.0000	0.6200	0.0600	1.8603
22	18	M	Saccades	beforeRec	87.5000	95.0000	0.9750	0.1000	3.2415	58.0000	0.3600	0.2000	0.4832
26	18	F	Saccades	beforeRec	75.0000	98.0000	0.9500	0.0250	3.6048	87.5000	0.8700	0.1100	2.3529
36	40	M	Saccades	beforeRec	93.7500	90.0000	0.8000	0.0250	2.8016	77.0000	0.7200	0.0800	1.9879
38	18	M	Saccades	beforeRec	81.2500	100.0000	0.9750	0.0250	3.9199	76.5000	0.6000	0.0700	1.7291
39	18	M	Saccades	beforeRec	100.0000	95.0000	0.9000	0.0250	3.2415	89.0000	0.8300	0.0300	2.8350
45	18	F	Saccades	beforeRec	75.0000	88.0000	0.8500	0.1000	2.3180	69.0000	0.5100	0.1200	1.2001
47	25	F	Saccades	beforeRec	100.0000	95.0000	0.9000	0.0250	3.2415	73.0000	0.7600	0.2500	1.3808
49	22	F	Saccades	beforeRec	100.0000	98.0000	0.9500	0.0250	3.6048	66.5000	0.3900	0.0600	1.2755
54	19	F	Saccades	beforeRec	100.0000	98.0000	0.9750	0.0500	3.6048	79.0000	0.8700	0.2400	1.8327
60	24	F	Saccades	beforeRec	-56.2500	88.0000	0.7500	0.0250	2.6345	62.0000	0.5500	0.3000	0.6501
70	22	F	Saccades	beforeRec	100.0000	95.0000	0.9000	0.0250	3.2415	81.0000	0.7100	0.0900	1.8941
3	20	F	Fixation	beforeRec	87.5000	93.0000	0.9500	0.1000	2.9264	75.5000	0.6400	0.1200	1.5334
4	22	F	Fixation	beforeRec	100.0000	90.0000	0.8000	0.0250	2.8016	70.0000	0.5500	0.1500	1.1621
20	18	F	Fixation	beforeRec	100.0000	98.0000	0.9500	0.0250	3.6048	72.0000	0.7300	0.2600	1.2562
29	19	F	Fixation	beforeRec	50.0000	90.0000	0.8000	0.0250	2.8016	65.5000	0.6000	0.2800	0.8362
30	18	F	Fixation	beforeRec	100.0000	88.0000	0.8500	0.0500	2.6813	71.0000	0.4500	0.0300	1.7551
40	22	F	Fixation	beforeRec	100.0000	93.0000	0.9500	0.0500	3.2897	64.5000	0.4000	0.1100	0.9732
42	21	M	Fixation	beforeRec	100.0000	98.0000	0.9750	0.0500	3.6048	77.5000	0.6500	0.1000	1.6669
43	18	F	Fixation	beforeRec	100.0000	90.0000	0.9000	0.0500	2.9264	63.0000	0.4200	0.1600	0.7926
50	18	F	Fixation	beforeRec	100.0000	85.0000	0.7500	0.0250	2.6345	74.0000	0.6900	0.1700	1.4500
59	19	M	Fixation	beforeRec	-68.7500	90.0000	0.9000	0.0250	3.2415	58.5000	0.3200	0.1100	0.7588
66	21	F	Fixation	beforeRec	75.0000	88.0000	0.8500	0.0500	2.6813	70.0000	0.5000	0.1000	1.2816
73	18	M	Fixation	beforeRec	50.0000	98.0000	0.9500	0.0250	3.6048	81.0000	0.6800	0.0600	2.0225
6	18	M	Saccades	beforeRec	37.5000	88.0000	0.8000	0.0500	2.4865	70.0000	0.5400	0.1400	1.1808
7	19	M	Saccades	beforeRec	-50.0000	98.0000	0.9750	0.0250	3.9199	79.5000	0.7600	0.1500	1.7427
8	24	F	Saccades	beforeRec	0.0000	98.0000	0.9500	0.0250	3.6048	57.0000	0.3200	0.1200	0.7073
15	24	M	Saccades	beforeRec	68.7500	85.0000	0.7500	0.0500	2.3193	66.5000	0.8200	0.4800	0.9655
28	23	F	Saccades	beforeRec	87.5000	88.0000	0.8500	0.0500	2.6813	72.0000	0.6600	0.1600	1.4069
31	20	F	Saccades	beforeRec	62.5000	98.0000	0.9500	0.0250	3.6048	80.0000	0.7300	0.1200	1.7878
32	18	F	Saccades	beforeRec	100.0000	98.0000	0.9500	0.0250	3.6048	65.0000	0.4300	0.1200	0.9986
35	18	M	Saccades	beforeRec	93.7500	95.0000	0.9500	0.0500	3.2897	72.5000	0.5400	0.0800	1.5055
57	19	M	Saccades	beforeRec	18.7500	95.0000	0.9000	0.0250	3.2415	76.5000	0.5800	0.0500	1.8467
64	19	F	Saccades	beforeRec	100.0000	95.0000	0.9750	0.1000	3.2415	70.5000	0.7200	0.2900	1.1362
67	18	F	Saccades	beforeRec	100.0000	93.0000	0.9000	0.0250	3.2415	69.0000	0.4200	0.0400	1.5488
72	22	F	Saccades	beforeRec	87.5000	83.0000	0.8000	0.1500	1.8781	67.5000	0.5900	0.2300	0.9664
